# Supplementary material for: Microbial degradation of aristolochic acid I by endophytic fungus A.h-Fs-1 of Asarum heterotropoides
Source: Front Microbiol. 2022 Jul 22;13:917117. doi: 10.3389/fmicb.2022.917117 (PMC9355669; doi:10.3389/fmicb.2022.917117)
Supplement: Supplementary file 1 [file Data_Sheet_1.zip]

Archive with 6 entries (6 files):
- Supplementary Material/Accesion Numbers.xlsx
- Supplementary Material/Supplementary Figures 1 - 6.docx
- Supplementary Material/Supplementary Material 1.docx
- Supplementary Material/Supplementary Material 2.docx
- Supplementary Material/Supplementary Table 1.docx
- Supplementary Material/Supplementary Tables 2 and 3.xlsx
