# Supplementary material for: Microbial degradation of aristolochic acid I by endophytic fungus A.h-Fs-1 of Asarum heterotropoides
Source: Front Microbiol. 2022 Jul 22;13:917117. doi: 10.3389/fmicb.2022.917117 (PMC9355669; doi:10.3389/fmicb.2022.917117)
Supplement: Supplementary file 1 [file Data_Sheet_1.zip › Supplementary Material/Accesion Numbers.xlsx]

## Sheet: Sheet1
	Fungus				Plant
	Fusariumn name	NCBI number			Plant name	NCBI number
1	Fusarium acutatum	KAF4439433.1		1	Ananas comosus	XP_020091260.1
2	Fusarium albosuccineum	KAF4463365.1		2	Aquilegia coerulea	PIA38209.1
3	Fusarium ambrosium	RSM20675.1		3	Apostasia shenzhenica	PKA61328.1
4	Fusarium anthophilum	KAF5238557.1		4	Buddleja alternifolia	KAG8367471.1
5	Fusarium austroafricanum	KAF4447914.1		5	Camellia sinensis	XP_028083122.1
6	Fusarium avenaceum	KAG5663069.1		6	Carica papaya	XP_021912410.1
7	Fusarium beomiforme	KAF4332789.1		7	Carya illinoinensis	KAG2718911.1
8	Fusarium circinatum	KAF5691408.1		8	Castanea mollissima	KAF3953010.1
9	Fusarium coffeatum	XP_031020019.1		9	Cephalotus follicularis	GAV82089.1
10	Fusarium decemcellulare	KAF5003333.1		10	Coptis chinensis	KAF9617074.1
11	Fusarium denticulatum	KAF5682464.1		11	Cocos nucifera	KAG1327865.1
12	Fusarium equiseti	CAG7561241.1		12	Elaeis guineensis	XP_010906001.1
13	Fusarium euwallaceae	RTE69770.1		13	Juglans regia	XP_018826774.1
14	Fusarium flagelliforme	RFN46571.1		14	Kingdonia uniflora	KAF6162693.1
15	Fusarium floridanum	RSL56637.1		15	Morus notabilis	XP_010100861.1
16	Fusarium fujikuroi	QGI60631.1		16	Nelumbo nucifera	XP_010250269.1
17	Fusarium gaditjirri	KAF4957835.1		17	Nyssa sinensis	KAA8522958.1
18	Fusarium graminearum	CEF72124.1		18	Hevea brasiliensis	XP_021647997.1
19	Fusarium heterosporum	KAF5675940.1		19	Macleaya cordata	OVA05857.1
20	Fusarium kuroshium	RMJ08095.1		20	Manihot esculenta	XP_021614931.1
21	Fusarium langsethiae	KPA36367.1		21	Papaver somniferum	XP_026453479.1
22	Fusarium longipes	RGP64999.1		22	Phoenix dactylifera	XP_008801900.2
23	Fusarium mangiferae	XP_041677097.1		23	Pistacia vera	XP_031262801.1
24	Fusarium mexicanum	KAF5550491.1		24	Populus alba	TKS10299.1
25	Fusarium mundagurra	KAF5721522.1		25	Populus deltoides	KAF9828808.1
26	Fusarium musae	KAG9504194.1		26	Populus euphratica	XP_011020237.1
27	Fusarium nygamai	PNP85510.1		27	Populus tomentosa	KAG6739941.1
28	Fusarium odoratissimum	XP_031056509.1		28	Populus trichocarpa	XP_006381086.1
29	Fusarium oxysporum	EWZ42274.1		29	Quercus lobata	XP_030931278.1
30	Fusarium phyllophilum	KAF5548180.1		30	Quercus suber	XP_023916316.1
31	Fusarium proliferatum	RKL30710.1		31	Rhamnella rubrinervis	KAF3453063.1
32	Fusarium pseudograminearum	CEG02571.1		32	Salix brachista	KAB5514611.1
33	Fusarium poae	OBS26295.1		33	Salix dunnii	KAF9679734.1
34	Fusarium sarcochroum	KAF4963241.1		34	Telopea speciosissima	XP_043720549.1
35	Fusarium subglutinans	XP_036540926.1		35	Tetracentron sinense	KAF8389151.1
36	Fusarium vanettenii	XP_003046103.1		36	Vanilla planifolia	KAG0470291.1
37	Fusarium venenatum	XP_025587577.1		37	Vitis riparia	XP_034699743.1
38	Fusarium xylarioides	KAG5766403.1
39	Fusarium zealandicum	KAF4974126.1
