# Supplementary material for: Microbial degradation of aristolochic acid I by endophytic fungus A.h-Fs-1 of Asarum heterotropoides
Source: Front Microbiol. 2022 Jul 22;13:917117. doi: 10.3389/fmicb.2022.917117 (PMC9355669; doi:10.3389/fmicb.2022.917117)
Supplement: Supplementary file 1 [file Data_Sheet_1.zip › Supplementary Material/Supplementary Tables 2 and 3.xlsx]

## Sheet: high-throughput sequencing data
	Taxonomy	Lamina1	Lamina2	Lamina3	Lamina4	Lamina5	Lamina6	Lamina7	Lamina8	Lamina9	Lamina10	Root1	Root2	Root3	Root4	Root5	Root6	Root7	Root8	Root9	Root10	Rhizome1	Rhizome2	Rhizome3	Rhizome4	Rhizome5	Rhizome6	Rhizome7	Rhizome8	Rhizome9	Rhizome10	Petiole1	Petiole2	Petiole3	Petiole4	Petiole5	Petiole6	Petiole7	Petiole8	Petiole9	Petiole10	Seed1	Seed2	Seed3	Seed4	Seed5	Seed6	Seed7	Soil1
A7	Dactylonectria_pauciseptata	5.75816e-05	0	0.00101727	0.00151631	0.000115163	5.75816e-05	1.91939e-05	0.000134357	0.000115163	0.000230326	0.0621305	0.00523992	0.00754319	0.00698656	0.0332438	0.00322457	0.00136276	0.000921305	0.000345489	0.000652591	0.00339731	0.00721689	0.0447601	0.0660845	0.00493282	0.00333973	0.000825336	0.000921305	0.124587	0.0414203	0.0021881	0.000211132	0.000364683	0.000287908	0.00113244	3.83877e-05	0.000134357	0.000134357	3.83877e-05	0.000153551	9.59693e-05	5.75816e-05	0.00364683	0.00387716	5.75816e-05	3.83877e-05	0.00637236	0.0247601
A8	Cladosporium_chasmanthicola	0.0305758	0.00982726	0.0132821	0.0140115	0.0379079	0.0539539	0.0659309	0.00381958	0.0505374	0.0650864	0.00199616	0.0361804	0.00209213	0.00431862	0.00585413	0.0958349	0.00650672	0.000537428	0.00330134	0.000460653	0.00879079	0.00408829	0.00339731	0.00942418	0.00525912	0.00491363	0.0093666	0.000978887	0.00644914	0.00426104	0.0115739	0.11023	0.0197697	0.0149712	0.069309	0.0241459	0.121919	0.00163148	0.00341651	0.0688484	0.0964875	0.00654511	0.0103455	0.0124568	0.0532821	0.0302303	0.0187716	0.0204223
A11	Cercospora_asparagi	0.0950096	0.0517274	0.0452207	0.0246065	0.0229559	0.0332054	0.0176008	0.00172745	0.0219578	0.00612284	0.000518234	0.00372361	0.00128599	0.000825336	0.00228407	0.00819578	0.00103647	0.000191939	9.59693e-05	0.000230326	0.00495202	0.00353167	0.00301344	0.00299424	0.00107486	0.00126679	0.000518234	0.00024952	0.000690979	0.00165067	0.0102303	0.0263724	0.0339923	0.0225528	0.0275432	0.0154127	0.000825336	0.000364683	0.000326296	0.00318618	0.00228407	0.00126679	0.00197697	0.000441459	0.000383877	0.000652591	0.000403071	0.00176583
A15	Fusarium_solani	1.91939e-05	0	7.67754e-05	0	3.83877e-05	1.91939e-05	9.59693e-05	7.67754e-05	0	0.000364683	0.00209213	0.00228407	0.0634741	0.0172361	0.00278311	0.00316699	0.000172745	0.000479846	0.0028215	0.0107869	0.00151631	0.00205374	0.00176583	0.00226488	0.00151631	0.000998081	3.83877e-05	0	0.000364683	0.00105566	9.59693e-05	3.83877e-05	0.00214971	0.000633397	7.67754e-05	7.67754e-05	0.000633397	0.000345489	0.000518234	0.000134357	0	0	0.000345489	0.000882917	0.000115163	1.91939e-05	5.75816e-05	0.0208445
A18	Ilyonectria_robusta	1.91939e-05	0	0	0	5.75816e-05	0	3.83877e-05	0	3.83877e-05	3.83877e-05	5.75816e-05	3.83877e-05	5.75816e-05	1.91939e-05	5.75816e-05	0.000153551	0.00203455	0.000364683	0.000403071	0.00128599	3.83877e-05	0.000307102	0.000211132	3.83877e-05	0.00136276	5.75816e-05	0.0116699	7.67754e-05	0.00454894	0.00660269	0	0	5.75816e-05	0	0.000172745	0	0.000134357	1.91939e-05	1.91939e-05	5.75816e-05	0	0	3.83877e-05	0	0.000191939	0	0	0.0240307
A19	Humicola_grisea	0	0	3.83877e-05	5.75816e-05	0	0	0	5.75816e-05	0	1.91939e-05	0	0.000729367	0	0.00024952	0	7.67754e-05	5.75816e-05	0	0.000172745	0.000134357	3.83877e-05	3.83877e-05	5.75816e-05	0	5.75816e-05	7.67754e-05	0	0	5.75816e-05	0	0	9.59693e-05	5.75816e-05	1.91939e-05	0	0.000575816	1.91939e-05	0	0	3.83877e-05	0	0	3.83877e-05	0	0	0	7.67754e-05	0.0279655
A24	Dactylonectria_macrodidyma	0.000153551	0	1.91939e-05	3.83877e-05	0	0	0	9.59693e-05	0	0	0.000671785	0.000211132	0.000460653	0.00556622	0.00130518	0.00168906	0.000671785	0.00145873	0.000575816	0	0.00683301	0.000537428	0.000364683	0.00059501	0.000518234	0.000230326	0.000230326	0.00211132	0.00190019	0.00184261	5.75816e-05	0	1.91939e-05	0.000307102	3.83877e-05	0.000441459	7.67754e-05	0	1.91939e-05	0	0.00074856	3.83877e-05	0	3.83877e-05	0	0	1.91939e-05	0.0181766
A54	Phoma_herbarum	0.00451056	0.000690979	0.00193858	0.00122841	0.000940499	0.00145873	0.000978887	0.00681382	0.00460653	0.00111324	0	0.000230326	0.000115163	7.67754e-05	3.83877e-05	0	0.000172745	0.000307102	0.000230326	0.00228407	0.000479846	3.83877e-05	0.000172745	0.000153551	9.59693e-05	0.000134357	0.000115163	1.91939e-05	0.000230326	0.000115163	0.000729367	0.0028023	0.000115163	0.000652591	0.00049904	0.000364683	0.000211132	0.00168906	0.00143954	0.00059501	0.000345489	3.83877e-05	7.67754e-05	5.75816e-05	1.91939e-05	1.91939e-05	0	0.000902111
A61	Kabatina_juniperi	0.00401152	0.000345489	0.000268714	0.000652591	0.000690979	0.00084453	0	1.91939e-05	1.91939e-05	0	7.67754e-05	0.000690979	0	1.91939e-05	3.83877e-05	0	0	0	0	0	0.000287908	0.000134357	1.91939e-05	0.000115163	9.59693e-05	3.83877e-05	0	0	0	0	0.000403071	0.00447217	0.000268714	0.00059501	0.000422265	0.000652591	0	0	0	0	1.91939e-05	0	0	0	0	0	0	0.000115163
A80	Hannaella_coprosmae	0	0.000345489	0.000710173	0.00059501	0.000633397	0.00111324	0.000479846	0.000671785	0.00197697	0.000345489	3.83877e-05	0.000191939	9.59693e-05	0.000153551	0.000230326	0.00024952	0.000134357	3.83877e-05	0	0	9.59693e-05	5.75816e-05	0	0.000115163	3.83877e-05	3.83877e-05	0	0	5.75816e-05	0.000153551	0.00159309	0.00180422	0.000959693	0.00236084	0.000767754	0.000921305	0.000364683	0.00101727	0	0.000383877	7.67754e-05	0	0	3.83877e-05	5.75816e-05	5.75816e-05	5.75816e-05	0.000383877
A86	Aureobasidium_pullulans	0.00105566	0.000863724	0.000806142	0.000479846	0.000825336	0.00145873	0.00024952	0	7.67754e-05	5.75816e-05	3.83877e-05	0.000287908	3.83877e-05	1.91939e-05	3.83877e-05	0	1.91939e-05	0	0	3.83877e-05	1.91939e-05	9.59693e-05	5.75816e-05	0.000115163	5.75816e-05	9.59693e-05	0.000153551	1.91939e-05	0.000172745	3.83877e-05	0.00024952	0.00193858	0.000556622	0.000287908	0.000211132	0.000364683	9.59693e-05	3.83877e-05	0	0.000287908	0	0	0	0	0	0	9.59693e-05	0.000307102
A245	Trichoderma_koningiopsis	0	0	0	0	0	0	0	0	0	1.91939e-05	0	0	0	0	3.83877e-05	0	0	0	0	0.000153551	0	0	0	1.91939e-05	0	0	0	0	0	0	0	0	0	0	0	0	0	0	0	0	0	0	0	0	0	0	0	0
A293	Calophoma_aquilegiicola	7.67754e-05	5.75816e-05	3.83877e-05	0	0	3.83877e-05	9.59693e-05	7.67754e-05	7.67754e-05	9.59693e-05	0	0	0	0	0	0	0	0	1.91939e-05	0	0	0	1.91939e-05	0	0	0	0	0	0	0	1.91939e-05	5.75816e-05	0	0	0	0	0	0	0	0.000115163	3.83877e-05	0	0	0	0	0	0	3.83877e-05
A337	Sistotrema_brinkmannii	7.67754e-05	0	1.91939e-05	0	0	3.83877e-05	1.91939e-05	0	1.91939e-05	5.75816e-05	0	0	0	0	0	0	0	0	0	0	0	0	0	0	0	0	0	0	0	0	0	0	0	0	0	1.91939e-05	7.67754e-05	0	0	3.83877e-05	0	0	0	0	0	0	0	0
A452	Penicillium_catenatum	1.91939e-05	0	0	0	0	3.83877e-05	0	0	0	0	0	0	0	0	0	0	0	0	3.83877e-05	0	0	0	0	0	0	0	0	0	0	0	0	0	0	0	0	0	0	0	0	0	0	0	0	0	0	0	0	0
[truncated: 5 more columns]

## Sheet: active ingredients contents 
	Compounds	Lamina1	Lamina2	Lamina3	Lamina4	Lamina5	Lamina6	Lamina7	Lamina8	Lamina9	Lamina10	Root1	Root2	Root3	Root4	Root5	Root6	Root7	Root8	Root9	Root10	Rhizome1	Rhizome2	Rhizome3	Rhizome4	Rhizome5	Rhizome6	Rhizome7	Rhizome8	Rhizome9	Rhizome10	Petiole1	Petiole2	Petiole3	Petiole4	Petiole5	Petiole6	Petiole7	Petiole8	Petiole9	Petiole10	Seed1	Seed2	Seed3	Seed4	Seed5	Seed6	Seed7	Soil1
B58	AAⅠ	0.101808	0.004809	0.0413147	0	0	0.00771509	0	0	0.0236657	0.00534888	0	0	0	0	0	0	0	0	0	0	0.00762828	0.00505506	0.00819898	0	0	0.000431759	0	0	0	0	0.00394999	0.00324158	0.00711014	0	0	0	0.00184589	0	0.00121954	0.00600554	0	0	0	0	0	0	0	0
B59	Mel	0.0281795	0.0421364	0.030766	0.0481585	0.0416263	0.0362364	0.0465994	0.528085	0.0891396	0.134283	6.5835	8.55116	4.42547	13.7521	16.06	14.8555	9.45441	12.6352	2.73753	17.4492	7.42077	7.90723	5.10345	6.75007	8.89379	6.41263	10.301	9.09421	5.34344	7.34558	0.0306726	0.0275128	0.0195292	0.0195292	0.0260974	0.0374836	0.0376302	0.0634431	0.0749586	0.0441308	0	0	0	0	0	0	0	0
B60	Asa	0.55813	0.428345	0.316655	0.255833	0.230887	0.220506	0.474944	0.763073	0.6715	0.509664	2.10755	2.54835	1.96812	2.52203	2.65505	2.73055	2.60008	2.69113	2.76294	3.85949	3.1162	2.93666	2.19141	2.34511	2.77885	2.96861	3.60762	3.19476	2.92069	3.97058	0.0750075	0.0961113	0.0679786	0.0614809	0.054689	0.0672001	0.138962	0.0902323	0.122794	0.0780629	0	0	0	0	0	0	0	0
[truncated: 5 more columns]
